# Supplementary material for: Identification and monitoring of coal dust pollution in Wucaiwan mining area, Xinjiang (China) using Landsat derived enhanced coal dust index
Source: PLoS One. 2022 Apr 8;17(4):e0266517. doi: 10.1371/journal.pone.0266517 (PMC8992999; doi:10.1371/journal.pone.0266517)
Supplement: S1 Text — (TXT) [file pone.0266517.s001.txt]

Filename: F:\1lunwenSJ\2010\2010-ecdi-guiyi
Dims: Full Scene (423,280 points)
Basic Stats	Min	Max	Mean	Stdev
Band 1	0.000000	0.999918	0.289653	0.063989
	DN	Npts	Total	Percent	Acc Pct
	0.000000	5	5	0.0012	0.0012
	0.003921	4	9	0.0009	0.0021
	0.007843	6	15	0.0014	0.0036
	0.011764	8	23	0.0019	0.0055
	0.015685	2	25	0.0005	0.0059
	0.019606	2	27	0.0005	0.0064
	0.023528	7	34	0.0017	0.0081
	0.027449	4	38	0.0009	0.0090
	0.031370	7	45	0.0017	0.0107
	0.035291	3	48	0.0007	0.0114
	0.039212	2	50	0.0005	0.0118
	0.043134	5	55	0.0012	0.0130
	0.047055	5	60	0.0012	0.0142
	0.050976	8	68	0.0019	0.0161
	0.054897	5	73	0.0012	0.0173
	0.058819	6	79	0.0014	0.0187
	0.062740	6	85	0.0014	0.0201
	0.066661	11	96	0.0026	0.0228
	0.070582	13	109	0.0031	0.0258
	0.074504	13	122	0.0031	0.0289
	0.078425	11	133	0.0026	0.0315
	0.082346	14	147	0.0033	0.0348
	0.086267	7	154	0.0017	0.0365
	0.090189	22	176	0.0052	0.0417
	0.094110	26	202	0.0062	0.0479
	0.098031	41	243	0.0097	0.0576
	0.101952	58	301	0.0137	0.0713
	0.105874	78	379	0.0185	0.0898
	0.109795	82	461	0.0194	0.1092
	0.113716	107	568	0.0254	0.1346
	0.117637	188	756	0.0446	0.1792
	0.121559	213	969	0.0505	0.2296
	0.125480	269	1238	0.0637	0.2934
	0.129401	336	1574	0.0796	0.3730
	0.133322	357	1931	0.0846	0.4576
	0.137244	426	2357	0.1010	0.5586
	0.141165	461	2818	0.1092	0.6678
	0.145086	440	3258	0.1043	0.7721
	0.149007	487	3745	0.1154	0.8875
	0.152929	421	4166	0.0998	0.9873
	0.156850	424	4590	0.1005	1.0877
	0.160771	408	4998	0.0967	1.1844
	0.164692	346	5344	0.0820	1.2664
	0.168614	337	5681	0.0799	1.3463
	0.172535	450	6131	0.1066	1.4529
	0.176456	530	6661	0.1256	1.5785
	0.180377	497	7158	0.1178	1.6963
	0.184299	541	7699	0.1282	1.8245
	0.188220	626	8325	0.1484	1.9729
	0.192141	758	9083	0.1796	2.1525
	0.196062	910	9993	0.2157	2.3682
	0.199984	1079	11072	0.2557	2.6239
	0.203905	1448	12520	0.3431	2.9670
	0.207826	1838	14358	0.4356	3.4026
	0.211747	2412	16770	0.5716	3.9742
	0.215669	3035	19805	0.7192	4.6934
	0.219590	3722	23527	0.8820	5.5755
	0.223511	4518	28045	1.0707	6.6462
	0.227432	5716	33761	1.3546	8.0007
	0.231354	6724	40485	1.5935	9.5942
	0.235275	8136	48621	1.9281	11.5223
	0.239196	9862	58483	2.3371	13.8594
	0.243117	10965	69448	2.5985	16.4579
	0.247039	12956	82404	3.0703	19.5283
	0.250960	13962	96366	3.3087	22.8370
	0.254881	15879	112245	3.7630	26.6000
	0.258802	16740	128985	3.9671	30.5671
	0.262724	17725	146710	4.2005	34.7676
	0.266645	18202	164912	4.3135	39.0812
	0.270566	18573	183485	4.4015	43.4826
	0.274487	17821	201306	4.2233	47.7059
	0.278409	17877	219183	4.2365	51.9424
	0.282330	17143	236326	4.0626	56.0050
	0.286251	16294	252620	3.8614	59.8664
	0.290172	14582	267202	3.4557	63.3221
	0.294094	14249	281451	3.3768	66.6988
	0.298015	12701	294152	3.0099	69.7087
	0.301936	12154	306306	2.8803	72.5890
	0.305857	11005	317311	2.6080	75.1970
	0.309779	9742	327053	2.3087	77.5057
	0.313700	8706	335759	2.0632	79.5688
	0.317621	8160	343919	1.9338	81.5026
	0.321542	7482	351401	1.7731	83.2757
	0.325464	6560	357961	1.5546	84.8303
	0.329385	5658	363619	1.3408	86.1712
	0.333306	5280	368899	1.2513	87.4224
	0.337227	4500	373399	1.0664	88.4888
	0.341149	3857	377256	0.9140	89.4029
	0.345070	3496	380752	0.8285	90.2314
	0.348991	3112	383864	0.7375	90.9689
	0.352912	2668	386532	0.6323	91.6011
	0.356833	2594	389126	0.6147	92.2159
	0.360755	2397	391523	0.5680	92.7839
	0.364676	2029	393552	0.4808	93.2647
	0.368597	1956	395508	0.4635	93.7283
	0.372518	1746	397254	0.4138	94.1420
	0.376440	1588	398842	0.3763	94.5184
	0.380361	1647	400489	0.3903	94.9087
	0.384282	1514	402003	0.3588	95.2675
	0.388203	1230	403233	0.2915	95.5590
	0.392125	1183	404416	0.2803	95.8393
	0.396046	1142	405558	0.2706	96.1099
	0.399967	939	406497	0.2225	96.3325
	0.403888	924	407421	0.2190	96.5514
	0.407810	828	408249	0.1962	96.7477
	0.411731	787	409036	0.1865	96.9342
	0.415652	680	409716	0.1611	97.0953
	0.419573	617	410333	0.1462	97.2415
	0.423495	596	410929	0.1412	97.3828
	0.427416	483	411412	0.1145	97.4972
	0.431337	478	411890	0.1133	97.6105
	0.435258	455	412345	0.1078	97.7183
	0.439180	399	412744	0.0946	97.8129
	0.443101	391	413135	0.0927	97.9056
	0.447022	402	413537	0.0953	98.0008
	0.450943	312	413849	0.0739	98.0748
	0.454865	352	414201	0.0834	98.1582
	0.458786	278	414479	0.0659	98.2241
	0.462707	255	414734	0.0604	98.2845
	0.466628	277	415011	0.0656	98.3501
	0.470550	221	415232	0.0524	98.4025
	0.474471	263	415495	0.0623	98.4648
	0.478392	249	415744	0.0590	98.5238
	0.482313	177	415921	0.0419	98.5658
	0.486235	178	416099	0.0422	98.6080
	0.490156	179	416278	0.0424	98.6504
	0.494077	187	416465	0.0443	98.6947
	0.497998	140	416605	0.0332	98.7279
	0.501920	189	416794	0.0448	98.7727
	0.505841	157	416951	0.0372	98.8099
	0.509762	157	417108	0.0372	98.8471
	0.513683	114	417222	0.0270	98.8741
	0.517605	153	417375	0.0363	98.9104
	0.521526	135	417510	0.0320	98.9423
	0.525447	139	417649	0.0329	98.9753
	0.529368	124	417773	0.0294	99.0047
	0.533290	144	417917	0.0341	99.0388
	0.537211	108	418025	0.0256	99.0644
	0.541132	111	418136	0.0263	99.0907
	0.545053	104	418240	0.0246	99.1153
	0.548975	102	418342	0.0242	99.1395
	0.552896	108	418450	0.0256	99.1651
	0.556817	82	418532	0.0194	99.1845
	0.560738	83	418615	0.0197	99.2042
	0.564660	90	418705	0.0213	99.2255
	0.568581	86	418791	0.0204	99.2459
	0.572502	85	418876	0.0201	99.2661
	0.576423	63	418939	0.0149	99.2810
	0.580345	93	419032	0.0220	99.3030
	0.584266	89	419121	0.0211	99.3241
	0.588187	67	419188	0.0159	99.3400
	0.592108	84	419272	0.0199	99.3599
	0.596030	80	419352	0.0190	99.3789
	0.599951	63	419415	0.0149	99.3938
	0.603872	70	419485	0.0166	99.4104
	0.607793	65	419550	0.0154	99.4258
	0.611715	57	419607	0.0135	99.4393
	0.615636	61	419668	0.0145	99.4538
	0.619557	57	419725	0.0135	99.4673
	0.623478	57	419782	0.0135	99.4808
	0.627400	52	419834	0.0123	99.4931
	0.631321	47	419881	0.0111	99.5042
	0.635242	50	419931	0.0118	99.5161
	0.639163	53	419984	0.0126	99.5286
	0.643085	58	420042	0.0137	99.5424
	0.647006	37	420079	0.0088	99.5512
	0.650927	57	420136	0.0135	99.5647
	0.654848	29	420165	0.0069	99.5715
	0.658770	35	420200	0.0083	99.5798
	0.662691	35	420235	0.0083	99.5881
	0.666612	56	420291	0.0133	99.6014
	0.670533	50	420341	0.0118	99.6132
	0.674454	29	420370	0.0069	99.6201
	0.678376	45	420415	0.0107	99.6308
	0.682297	31	420446	0.0073	99.6381
	0.686218	32	420478	0.0076	99.6457
	0.690139	25	420503	0.0059	99.6516
	0.694061	33	420536	0.0078	99.6595
	0.697982	24	420560	0.0057	99.6651
	0.701903	27	420587	0.0064	99.6715
	0.705824	37	420624	0.0088	99.6803
	0.709746	23	420647	0.0055	99.6858
	0.713667	30	420677	0.0071	99.6929
	0.717588	35	420712	0.0083	99.7012
	0.721509	31	420743	0.0073	99.7085
	0.725431	26	420769	0.0062	99.7147
	0.729352	20	420789	0.0047	99.7194
	0.733273	24	420813	0.0057	99.7251
	0.737194	27	420840	0.0064	99.7315
	0.741116	25	420865	0.0059	99.7374
	0.745037	30	420895	0.0071	99.7445
	0.748958	21	420916	0.0050	99.7495
	0.752879	21	420937	0.0050	99.7545
	0.756801	20	420957	0.0047	99.7592
	0.760722	28	420985	0.0066	99.7659
	0.764643	21	421006	0.0050	99.7708
	0.768564	20	421026	0.0047	99.7756
	0.772486	35	421061	0.0083	99.7839
	0.776407	37	421098	0.0088	99.7926
	0.780328	24	421122	0.0057	99.7983
	0.784249	21	421143	0.0050	99.8033
	0.788171	20	421163	0.0047	99.8080
	0.792092	24	421187	0.0057	99.8137
	0.796013	24	421211	0.0057	99.8194
	0.799934	28	421239	0.0066	99.8261
	0.803856	19	421258	0.0045	99.8306
	0.807777	26	421284	0.0062	99.8367
	0.811698	14	421298	0.0033	99.8400
	0.815619	26	421324	0.0062	99.8462
	0.819541	10	421334	0.0024	99.8486
	0.823462	21	421355	0.0050	99.8535
	0.827383	21	421376	0.0050	99.8585
	0.831304	20	421396	0.0047	99.8633
	0.835226	15	421411	0.0036	99.8668
	0.839147	22	421433	0.0052	99.8720
	0.843068	19	421452	0.0045	99.8765
	0.846989	17	421469	0.0040	99.8806
	0.850911	18	421487	0.0043	99.8848
	0.854832	25	421512	0.0059	99.8908
	0.858753	11	421523	0.0026	99.8934
	0.862674	14	421537	0.0033	99.8967
	0.866596	15	421552	0.0036	99.9002
	0.870517	11	421563	0.0026	99.9028
	0.874438	25	421588	0.0059	99.9088
	0.878359	7	421595	0.0017	99.9104
	0.882281	19	421614	0.0045	99.9149
	0.886202	12	421626	0.0028	99.9178
	0.890123	17	421643	0.0040	99.9218
	0.894044	13	421656	0.0031	99.9249
	0.897966	14	421670	0.0033	99.9282
	0.901887	13	421683	0.0031	99.9313
	0.905808	22	421705	0.0052	99.9365
	0.909729	12	421717	0.0028	99.9393
	0.913651	16	421733	0.0038	99.9431
	0.917572	7	421740	0.0017	99.9448
	0.921493	10	421750	0.0024	99.9472
	0.925414	21	421771	0.0050	99.9521
	0.929336	10	421781	0.0024	99.9545
	0.933257	12	421793	0.0028	99.9573
	0.937178	11	421804	0.0026	99.9600
	0.941099	13	421817	0.0031	99.9630
	0.945021	9	421826	0.0021	99.9652
	0.948942	11	421837	0.0026	99.9678
	0.952863	12	421849	0.0028	99.9706
	0.956784	19	421868	0.0045	99.9751
	0.960706	12	421880	0.0028	99.9780
	0.964627	8	421888	0.0019	99.9799
	0.968548	19	421907	0.0045	99.9844
	0.972469	12	421919	0.0028	99.9872
	0.976391	9	421928	0.0021	99.9893
	0.980312	15	421943	0.0036	99.9929
	0.984233	8	421951	0.0019	99.9948
	0.988154	7	421958	0.0017	99.9964
	0.992075	9	421967	0.0021	99.9986
	0.995997	4	421971	0.0009	99.9995
	0.999918	2	421973	0.0005	100.0000
