# Supplementary material for: Identification and monitoring of coal dust pollution in Wucaiwan mining area, Xinjiang (China) using Landsat derived enhanced coal dust index
Source: PLoS One. 2022 Apr 8;17(4):e0266517. doi: 10.1371/journal.pone.0266517 (PMC8992999; doi:10.1371/journal.pone.0266517)
Supplement: S2 Text — (TXT) [file pone.0266517.s002.txt]

Filename: F:\1lunwenSJ\2014\guiyihuaECDI
Dims: Full Scene (423,280 points)
Basic Stats	Min	Max	Mean	Stdev
Band 1	0.000000	1.000000	0.347871	0.097511
	DN	Npts	Total	Percent	Acc Pct
	0.000000	31	31	0.0074	0.0074
	0.003922	28	59	0.0067	0.0141
	0.007843	29	88	0.0069	0.0211
	0.011765	42	130	0.0100	0.0311
	0.015686	44	174	0.0105	0.0416
	0.019608	44	218	0.0105	0.0521
	0.023529	46	264	0.0110	0.0632
	0.027451	43	307	0.0103	0.0734
	0.031373	37	344	0.0089	0.0823
	0.035294	53	397	0.0127	0.0950
	0.039216	45	442	0.0108	0.1057
	0.043137	58	500	0.0139	0.1196
	0.047059	52	552	0.0124	0.1320
	0.050980	41	593	0.0098	0.1419
	0.054902	57	650	0.0136	0.1555
	0.058824	74	724	0.0177	0.1732
	0.062745	64	788	0.0153	0.1885
	0.066667	87	875	0.0208	0.2093
	0.070588	79	954	0.0189	0.2282
	0.074510	81	1035	0.0194	0.2476
	0.078431	77	1112	0.0184	0.2660
	0.082353	94	1206	0.0225	0.2885
	0.086275	83	1289	0.0199	0.3084
	0.090196	76	1365	0.0182	0.3265
	0.094118	78	1443	0.0187	0.3452
	0.098039	71	1514	0.0170	0.3622
	0.101961	87	1601	0.0208	0.3830
	0.105882	81	1682	0.0194	0.4024
	0.109804	94	1776	0.0225	0.4249
	0.113726	84	1860	0.0201	0.4449
	0.117647	102	1962	0.0244	0.4693
	0.121569	108	2070	0.0258	0.4952
	0.125490	121	2191	0.0289	0.5241
	0.129412	142	2333	0.0340	0.5581
	0.133333	123	2456	0.0294	0.5875
	0.137255	157	2613	0.0376	0.6251
	0.141177	196	2809	0.0469	0.6720
	0.145098	206	3015	0.0493	0.7212
	0.149020	228	3243	0.0545	0.7758
	0.152941	242	3485	0.0579	0.8337
	0.156863	250	3735	0.0598	0.8935
	0.160784	270	4005	0.0646	0.9581
	0.164706	291	4296	0.0696	1.0277
	0.168628	344	4640	0.0823	1.1100
	0.172549	324	4964	0.0775	1.1875
	0.176471	386	5350	0.0923	1.2798
	0.180392	459	5809	0.1098	1.3896
	0.184314	427	6236	0.1021	1.4918
	0.188235	495	6731	0.1184	1.6102
	0.192157	591	7322	0.1414	1.7516
	0.196078	573	7895	0.1371	1.8886
	0.200000	712	8607	0.1703	2.0590
	0.203922	775	9382	0.1854	2.2444
	0.207843	933	10315	0.2232	2.4675
	0.211765	1004	11319	0.2402	2.7077
	0.215686	1152	12471	0.2756	2.9833
	0.219608	1328	13799	0.3177	3.3010
	0.223529	1624	15423	0.3885	3.6895
	0.227451	1810	17233	0.4330	4.1225
	0.231373	2063	19296	0.4935	4.6160
	0.235294	2156	21452	0.5158	5.1317
	0.239216	2498	23950	0.5976	5.7293
	0.243137	2759	26709	0.6600	6.3893
	0.247059	3039	29748	0.7270	7.1163
	0.250980	3370	33118	0.8062	7.9225
	0.254902	3899	37017	0.9327	8.8552
	0.258824	4539	41556	1.0858	9.9410
	0.262745	5536	47092	1.3243	11.2653
	0.266667	6605	53697	1.5800	12.8454
	0.270588	7690	61387	1.8396	14.6850
	0.274510	8468	69855	2.0257	16.7107
	0.278431	9118	78973	2.1812	18.8919
	0.282353	9769	88742	2.3369	21.2288
	0.286275	10204	98946	2.4410	23.6698
	0.290196	10766	109712	2.5754	26.2453
	0.294118	11653	121365	2.7876	29.0329
	0.298039	12170	133535	2.9113	31.9442
	0.301961	12407	145942	2.9680	34.9122
	0.305882	12532	158474	2.9979	37.9101
	0.309804	12027	170501	2.8771	40.7872
	0.313726	11275	181776	2.6972	43.4844
	0.317647	10520	192296	2.5166	46.0010
	0.321569	9612	201908	2.2994	48.3003
	0.325490	9134	211042	2.1850	50.4854
	0.329412	8362	219404	2.0004	52.4857
	0.333333	8005	227409	1.9150	54.4007
	0.337255	7639	235048	1.8274	56.2281
	0.341177	7334	242382	1.7544	57.9825
	0.345098	6948	249330	1.6621	59.6446
	0.349020	6828	256158	1.6334	61.2780
	0.352941	6885	263043	1.6470	62.9250
	0.356863	7011	270054	1.6772	64.6022
	0.360784	7129	277183	1.7054	66.3076
	0.364706	7319	284502	1.7508	68.0584
	0.368627	7215	291717	1.7260	69.7844
	0.372549	7469	299186	1.7867	71.5711
	0.376471	7484	306670	1.7903	73.3615
	0.380392	7744	314414	1.8525	75.2140
	0.384314	7332	321746	1.7540	76.9679
	0.388235	6892	328638	1.6487	78.6166
	0.392157	6382	335020	1.5267	80.1433
	0.396078	5794	340814	1.3860	81.5294
	0.400000	4985	345799	1.1925	82.7219
	0.403922	4434	350233	1.0607	83.7826
	0.407843	4000	354233	0.9569	84.7395
	0.411765	3585	357818	0.8576	85.5971
	0.415686	3283	361101	0.7854	86.3824
	0.419608	2926	364027	0.7000	87.0824
	0.423529	2703	366730	0.6466	87.7290
	0.427451	2478	369208	0.5928	88.3218
	0.431373	2115	371323	0.5059	88.8277
	0.435294	1997	373320	0.4777	89.3054
	0.439216	1844	375164	0.4411	89.7466
	0.443137	1814	376978	0.4339	90.1805
	0.447059	1679	378657	0.4016	90.5822
	0.450980	1511	380168	0.3615	90.9436
	0.454902	1421	381589	0.3399	91.2836
	0.458824	1342	382931	0.3210	91.6046
	0.462745	1220	384151	0.2918	91.8964
	0.466667	1213	385364	0.2902	92.1866
	0.470588	1097	386461	0.2624	92.4490
	0.474510	1134	387595	0.2713	92.7203
	0.478431	1060	388655	0.2536	92.9739
	0.482353	1035	389690	0.2476	93.2215
	0.486275	965	390655	0.2308	93.4523
	0.490196	974	391629	0.2330	93.6853
	0.494118	913	392542	0.2184	93.9037
	0.498039	901	393443	0.2155	94.1193
	0.501961	832	394275	0.1990	94.3183
	0.505882	826	395101	0.1976	94.5159
	0.509804	757	395858	0.1811	94.6970
	0.513726	698	396556	0.1670	94.8640
	0.517647	667	397223	0.1596	95.0235
	0.521569	665	397888	0.1591	95.1826
	0.525490	620	398508	0.1483	95.3309
	0.529412	601	399109	0.1438	95.4747
	0.533333	596	399705	0.1426	95.6173
	0.537255	573	400278	0.1371	95.7543
	0.541177	552	400830	0.1320	95.8864
	0.545098	514	401344	0.1230	96.0093
	0.549020	460	401804	0.1100	96.1194
	0.552941	477	402281	0.1141	96.2335
	0.556863	443	402724	0.1060	96.3395
	0.560784	414	403138	0.0990	96.4385
	0.564706	375	403513	0.0897	96.5282
	0.568627	395	403908	0.0945	96.6227
	0.572549	350	404258	0.0837	96.7064
	0.576471	357	404615	0.0854	96.7918
	0.580392	371	404986	0.0888	96.8806
	0.584314	325	405311	0.0777	96.9583
	0.588235	326	405637	0.0780	97.0363
	0.592157	337	405974	0.0806	97.1169
	0.596078	331	406305	0.0792	97.1961
	0.600000	296	406601	0.0708	97.2669
	0.603922	300	406901	0.0718	97.3387
	0.607843	317	407218	0.0758	97.4145
	0.611765	266	407484	0.0636	97.4781
	0.615686	266	407750	0.0636	97.5418
	0.619608	302	408052	0.0722	97.6140
	0.623529	265	408317	0.0634	97.6774
	0.627451	263	408580	0.0629	97.7403
	0.631373	235	408815	0.0562	97.7965
	0.635294	244	409059	0.0584	97.8549
	0.639216	233	409292	0.0557	97.9107
	0.643137	243	409535	0.0581	97.9688
	0.647059	225	409760	0.0538	98.0226
	0.650980	234	409994	0.0560	98.0786
	0.654902	236	410230	0.0565	98.1350
	0.658824	237	410467	0.0567	98.1917
	0.662745	206	410673	0.0493	98.2410
	0.666667	196	410869	0.0469	98.2879
	0.670588	224	411093	0.0536	98.3415
	0.674510	204	411297	0.0488	98.3903
	0.678431	205	411502	0.0490	98.4393
	0.682353	215	411717	0.0514	98.4908
	0.686275	215	411932	0.0514	98.5422
	0.690196	185	412117	0.0443	98.5865
	0.694118	209	412326	0.0500	98.6364
	0.698039	206	412532	0.0493	98.6857
	0.701961	158	412690	0.0378	98.7235
	0.705882	168	412858	0.0402	98.7637
	0.709804	187	413045	0.0447	98.8084
	0.713726	159	413204	0.0380	98.8465
	0.717647	154	413358	0.0368	98.8833
	0.721569	161	413519	0.0385	98.9218
	0.725490	149	413668	0.0356	98.9575
	0.729412	140	413808	0.0335	98.9910
	0.733333	119	413927	0.0285	99.0194
	0.737255	144	414071	0.0344	99.0539
	0.741176	121	414192	0.0289	99.0828
	0.745098	125	414317	0.0299	99.1127
	0.749020	131	414448	0.0313	99.1441
	0.752941	110	414558	0.0263	99.1704
	0.756863	92	414650	0.0220	99.1924
	0.760784	116	414766	0.0277	99.2201
	0.764706	86	414852	0.0206	99.2407
	0.768627	103	414955	0.0246	99.2654
	0.772549	89	415044	0.0213	99.2866
	0.776471	108	415152	0.0258	99.3125
	0.780392	91	415243	0.0218	99.3343
	0.784314	114	415357	0.0273	99.3615
	0.788235	91	415448	0.0218	99.3833
	0.792157	87	415535	0.0208	99.4041
	0.796078	68	415603	0.0163	99.4204
	0.800000	83	415686	0.0199	99.4402
	0.803922	95	415781	0.0227	99.4630
	0.807843	72	415853	0.0172	99.4802
	0.811765	65	415918	0.0155	99.4957
	0.815686	69	415987	0.0165	99.5122
	0.819608	69	416056	0.0165	99.5287
	0.823529	62	416118	0.0148	99.5436
	0.827451	74	416192	0.0177	99.5613
	0.831373	65	416257	0.0155	99.5768
	0.835294	74	416331	0.0177	99.5945
	0.839216	52	416383	0.0124	99.6070
	0.843137	67	416450	0.0160	99.6230
	0.847059	58	416508	0.0139	99.6369
	0.850980	63	416571	0.0151	99.6519
	0.854902	56	416627	0.0134	99.6653
	0.858824	55	416682	0.0132	99.6785
	0.862745	51	416733	0.0122	99.6907
	0.866667	45	416778	0.0108	99.7015
	0.870588	48	416826	0.0115	99.7129
	0.874510	63	416889	0.0151	99.7280
	0.878431	47	416936	0.0112	99.7393
	0.882353	50	416986	0.0120	99.7512
	0.886275	38	417024	0.0091	99.7603
	0.890196	38	417062	0.0091	99.7694
	0.894118	41	417103	0.0098	99.7792
	0.898039	41	417144	0.0098	99.7890
	0.901961	46	417190	0.0110	99.8000
	0.905882	34	417224	0.0081	99.8081
	0.909804	53	417277	0.0127	99.8208
	0.913725	34	417311	0.0081	99.8290
	0.917647	54	417365	0.0129	99.8419
	0.921569	45	417410	0.0108	99.8526
	0.925490	36	417446	0.0086	99.8613
	0.929412	38	417484	0.0091	99.8703
	0.933333	33	417517	0.0079	99.8782
	0.937255	37	417554	0.0089	99.8871
	0.941176	45	417599	0.0108	99.8979
	0.945098	37	417636	0.0089	99.9067
	0.949020	40	417676	0.0096	99.9163
	0.952941	35	417711	0.0084	99.9246
	0.956863	24	417735	0.0057	99.9304
	0.960784	34	417769	0.0081	99.9385
	0.964706	39	417808	0.0093	99.9479
	0.968627	42	417850	0.0100	99.9579
	0.972549	25	417875	0.0060	99.9639
	0.976471	29	417904	0.0069	99.9708
	0.980392	22	417926	0.0053	99.9761
	0.984314	36	417962	0.0086	99.9847
	0.988235	20	417982	0.0048	99.9895
	0.992157	19	418001	0.0045	99.9940
	0.996078	24	418025	0.0057	99.9998
	1.000000	1	418026	0.0002	100.0000
