# Supplementary material for: Identification and monitoring of coal dust pollution in Wucaiwan mining area, Xinjiang (China) using Landsat derived enhanced coal dust index
Source: PLoS One. 2022 Apr 8;17(4):e0266517. doi: 10.1371/journal.pone.0266517 (PMC8992999; doi:10.1371/journal.pone.0266517)
Supplement: S3 Text — (TXT) [file pone.0266517.s003.txt]

Filename: F:\1lunwenSJ\2018\18ecdi-guiyi
Dims: Full Scene (423,280 points)
Basic Stats	Min	Max	Mean	Stdev
Band 1	0.000000	1.000000	0.315999	0.080258
	DN	Npts	Total	Percent	Acc Pct
	0.000000	31	31	0.0074	0.0074
	0.003922	31	62	0.0074	0.0148
	0.007843	37	99	0.0089	0.0237
	0.011765	32	131	0.0077	0.0313
	0.015686	49	180	0.0117	0.0431
	0.019608	23	203	0.0055	0.0486
	0.023529	31	234	0.0074	0.0560
	0.027451	34	268	0.0081	0.0641
	0.031373	38	306	0.0091	0.0732
	0.035294	39	345	0.0093	0.0825
	0.039216	53	398	0.0127	0.0952
	0.043137	53	451	0.0127	0.1079
	0.047059	48	499	0.0115	0.1194
	0.050980	49	548	0.0117	0.1311
	0.054902	59	607	0.0141	0.1452
	0.058824	46	653	0.0110	0.1562
	0.062745	51	704	0.0122	0.1684
	0.066667	69	773	0.0165	0.1850
	0.070588	58	831	0.0139	0.1988
	0.074510	78	909	0.0187	0.2175
	0.078431	81	990	0.0194	0.2369
	0.082353	83	1073	0.0199	0.2567
	0.086275	94	1167	0.0225	0.2792
	0.090196	91	1258	0.0218	0.3010
	0.094118	113	1371	0.0270	0.3280
	0.098039	105	1476	0.0251	0.3532
	0.101961	120	1596	0.0287	0.3819
	0.105882	132	1728	0.0316	0.4135
	0.109804	136	1864	0.0325	0.4460
	0.113726	170	2034	0.0407	0.4867
	0.117647	172	2206	0.0412	0.5278
	0.121569	190	2396	0.0455	0.5733
	0.125490	181	2577	0.0433	0.6166
	0.129412	214	2791	0.0512	0.6678
	0.133333	270	3061	0.0646	0.7324
	0.137255	295	3356	0.0706	0.8030
	0.141176	308	3664	0.0737	0.8767
	0.145098	325	3989	0.0778	0.9544
	0.149020	359	4348	0.0859	1.0403
	0.152941	401	4749	0.0959	1.1363
	0.156863	448	5197	0.1072	1.2435
	0.160784	544	5741	0.1302	1.3736
	0.164706	557	6298	0.1333	1.5069
	0.168627	615	6913	0.1471	1.6541
	0.172549	674	7587	0.1613	1.8153
	0.176471	794	8381	0.1900	2.0053
	0.180392	825	9206	0.1974	2.2027
	0.184314	993	10199	0.2376	2.4403
	0.188235	1126	11325	0.2694	2.7097
	0.192157	1253	12578	0.2998	3.0095
	0.196078	1477	14055	0.3534	3.3629
	0.200000	1610	15665	0.3852	3.7481
	0.203922	1859	17524	0.4448	4.1929
	0.207843	2128	19652	0.5092	4.7021
	0.211765	2539	22191	0.6075	5.3096
	0.215686	2890	25081	0.6915	6.0011
	0.219608	3167	28248	0.7578	6.7588
	0.223529	3541	31789	0.8472	7.6061
	0.227451	4063	35852	0.9721	8.5782
	0.231373	4341	40193	1.0387	9.6169
	0.235294	4692	44885	1.1226	10.7396
	0.239216	5169	50054	1.2368	11.9763
	0.243137	5587	55641	1.3368	13.3131
	0.247059	6035	61676	1.4440	14.7571
	0.250980	6403	68079	1.5320	16.2891
	0.254902	6958	75037	1.6648	17.9540
	0.258824	7436	82473	1.7792	19.7332
	0.262745	8366	90839	2.0017	21.7349
	0.266667	9168	100007	2.1936	23.9285
	0.270588	10278	110285	2.4592	26.3877
	0.274510	11263	121548	2.6949	29.0826
	0.278431	11749	133297	2.8112	31.8937
	0.282353	12555	145852	3.0040	34.8977
	0.286275	12576	158428	3.0090	37.9068
	0.290196	13038	171466	3.1196	41.0264
	0.294118	12722	184188	3.0440	44.0703
	0.298039	12703	196891	3.0394	47.1098
	0.301961	12481	209372	2.9863	50.0961
	0.305882	11792	221164	2.8215	52.9175
	0.309804	11198	232362	2.6793	55.5968
	0.313726	10772	243134	2.5774	58.1742
	0.317647	10004	253138	2.3936	60.5679
	0.321569	9826	262964	2.3510	62.9189
	0.325490	9167	272131	2.1934	65.1123
	0.329412	8660	280791	2.0721	67.1844
	0.333333	8043	288834	1.9244	69.1088
	0.337255	7985	296819	1.9106	71.0194
	0.341176	7530	304349	1.8017	72.8210
	0.345098	7085	311434	1.6952	74.5163
	0.349020	6862	318296	1.6419	76.1581
	0.352941	6538	324834	1.5643	77.7225
	0.356863	6083	330917	1.4555	79.1779
	0.360784	5839	336756	1.3971	80.5750
	0.364706	5553	342309	1.3287	81.9037
	0.368627	5313	347622	1.2712	83.1749
	0.372549	5086	352708	1.2169	84.3918
	0.376471	4832	357540	1.1561	85.5480
	0.380392	4597	362137	1.0999	86.6479
	0.384314	4254	366391	1.0178	87.6657
	0.388235	3939	370330	0.9425	88.6082
	0.392157	3518	373848	0.8417	89.4499
	0.396078	3146	376994	0.7527	90.2027
	0.400000	2881	379875	0.6893	90.8920
	0.403922	2514	382389	0.6015	91.4935
	0.407843	2257	384646	0.5400	92.0336
	0.411765	1975	386621	0.4726	92.5061
	0.415686	1857	388478	0.4443	92.9504
	0.419608	1631	390109	0.3902	93.3407
	0.423529	1465	391574	0.3505	93.6912
	0.427451	1340	392914	0.3206	94.0118
	0.431373	1306	394220	0.3125	94.3243
	0.435294	1263	395483	0.3022	94.6265
	0.439216	1091	396574	0.2610	94.8876
	0.443137	1147	397721	0.2744	95.1620
	0.447059	1033	398754	0.2472	95.4092
	0.450980	996	399750	0.2383	95.6475
	0.454902	890	400640	0.2129	95.8604
	0.458824	885	401525	0.2118	96.0722
	0.462745	855	402380	0.2046	96.2767
	0.466667	825	403205	0.1974	96.4741
	0.470588	804	404009	0.1924	96.6665
	0.474510	743	404752	0.1778	96.8443
	0.478431	678	405430	0.1622	97.0065
	0.482353	666	406096	0.1594	97.1659
	0.486275	637	406733	0.1524	97.3183
	0.490196	584	407317	0.1397	97.4580
	0.494118	564	407881	0.1349	97.5930
	0.498039	512	408393	0.1225	97.7155
	0.501961	473	408866	0.1132	97.8286
	0.505882	440	409306	0.1053	97.9339
	0.509804	433	409739	0.1036	98.0375
	0.513726	374	410113	0.0895	98.1270
	0.517647	320	410433	0.0766	98.2036
	0.521569	332	410765	0.0794	98.2830
	0.525490	265	411030	0.0634	98.3464
	0.529412	279	411309	0.0668	98.4132
	0.533333	260	411569	0.0622	98.4754
	0.537255	249	411818	0.0596	98.5350
	0.541176	195	412013	0.0467	98.5816
	0.545098	213	412226	0.0510	98.6326
	0.549020	191	412417	0.0457	98.6783
	0.552941	160	412577	0.0383	98.7166
	0.556863	173	412750	0.0414	98.7580
	0.560784	174	412924	0.0416	98.7996
	0.564706	143	413067	0.0342	98.8338
	0.568627	153	413220	0.0366	98.8704
	0.572549	114	413334	0.0273	98.8977
	0.576471	110	413444	0.0263	98.9240
	0.580392	110	413554	0.0263	98.9503
	0.584314	110	413664	0.0263	98.9766
	0.588235	97	413761	0.0232	98.9999
	0.592157	96	413857	0.0230	99.0228
	0.596078	99	413956	0.0237	99.0465
	0.600000	77	414033	0.0184	99.0649
	0.603922	101	414134	0.0242	99.0891
	0.607843	99	414233	0.0237	99.1128
	0.611765	94	414327	0.0225	99.1353
	0.615686	78	414405	0.0187	99.1539
	0.619608	83	414488	0.0199	99.1738
	0.623529	90	414578	0.0215	99.1953
	0.627451	76	414654	0.0182	99.2135
	0.631373	75	414729	0.0179	99.2315
	0.635294	74	414803	0.0177	99.2492
	0.639216	69	414872	0.0165	99.2657
	0.643137	62	414934	0.0148	99.2805
	0.647059	75	415009	0.0179	99.2985
	0.650980	87	415096	0.0208	99.3193
	0.654902	62	415158	0.0148	99.3341
	0.658824	69	415227	0.0165	99.3506
	0.662745	63	415290	0.0151	99.3657
	0.666667	41	415331	0.0098	99.3755
	0.670588	65	415396	0.0156	99.3911
	0.674510	60	415456	0.0144	99.4054
	0.678431	64	415520	0.0153	99.4207
	0.682353	59	415579	0.0141	99.4348
	0.686275	59	415638	0.0141	99.4490
	0.690196	55	415693	0.0132	99.4621
	0.694118	55	415748	0.0132	99.4753
	0.698039	38	415786	0.0091	99.4844
	0.701961	52	415838	0.0124	99.4968
	0.705882	48	415886	0.0115	99.5083
	0.709804	52	415938	0.0124	99.5207
	0.713725	48	415986	0.0115	99.5322
	0.717647	57	416043	0.0136	99.5459
	0.721569	60	416103	0.0144	99.5602
	0.725490	38	416141	0.0091	99.5693
	0.729412	47	416188	0.0112	99.5806
	0.733333	43	416231	0.0103	99.5909
	0.737255	42	416273	0.0100	99.6009
	0.741176	34	416307	0.0081	99.6090
	0.745098	34	416341	0.0081	99.6172
	0.749020	53	416394	0.0127	99.6299
	0.752941	33	416427	0.0079	99.6377
	0.756863	35	416462	0.0084	99.6461
	0.760784	45	416507	0.0108	99.6569
	0.764706	38	416545	0.0091	99.6660
	0.768627	44	416589	0.0105	99.6765
	0.772549	30	416619	0.0072	99.6837
	0.776471	32	416651	0.0077	99.6913
	0.780392	22	416673	0.0053	99.6966
	0.784314	24	416697	0.0057	99.7024
	0.788235	26	416723	0.0062	99.7086
	0.792157	32	416755	0.0077	99.7162
	0.796078	45	416800	0.0108	99.7270
	0.800000	31	416831	0.0074	99.7344
	0.803922	30	416861	0.0072	99.7416
	0.807843	38	416899	0.0091	99.7507
	0.811765	35	416934	0.0084	99.7591
	0.815686	33	416967	0.0079	99.7670
	0.819608	34	417001	0.0081	99.7751
	0.823529	26	417027	0.0062	99.7813
	0.827451	25	417052	0.0060	99.7873
	0.831373	33	417085	0.0079	99.7952
	0.835294	27	417112	0.0065	99.8016
	0.839216	30	417142	0.0072	99.8088
	0.843137	18	417160	0.0043	99.8131
	0.847059	28	417188	0.0067	99.8198
	0.850980	29	417217	0.0069	99.8268
	0.854902	26	417243	0.0062	99.8330
	0.858824	24	417267	0.0057	99.8387
	0.862745	28	417295	0.0067	99.8454
	0.866667	24	417319	0.0057	99.8512
	0.870588	23	417342	0.0055	99.8567
	0.874510	17	417359	0.0041	99.8607
	0.878431	23	417382	0.0055	99.8662
	0.882353	23	417405	0.0055	99.8718
	0.886275	17	417422	0.0041	99.8758
	0.890196	28	417450	0.0067	99.8825
	0.894118	15	417465	0.0036	99.8861
	0.898039	24	417489	0.0057	99.8919
	0.901961	31	417520	0.0074	99.8993
	0.905882	24	417544	0.0057	99.9050
	0.909804	19	417563	0.0045	99.9096
	0.913725	24	417587	0.0057	99.9153
	0.917647	16	417603	0.0038	99.9191
	0.921569	21	417624	0.0050	99.9242
	0.925490	21	417645	0.0050	99.9292
	0.929412	16	417661	0.0038	99.9330
	0.933333	16	417677	0.0038	99.9368
	0.937255	18	417695	0.0043	99.9411
	0.941176	24	417719	0.0057	99.9469
	0.945098	10	417729	0.0024	99.9493
	0.949020	12	417741	0.0029	99.9521
	0.952941	21	417762	0.0050	99.9572
	0.956863	18	417780	0.0043	99.9615
	0.960784	18	417798	0.0043	99.9658
	0.964706	16	417814	0.0038	99.9696
	0.968627	19	417833	0.0045	99.9742
	0.972549	21	417854	0.0050	99.9792
	0.976471	12	417866	0.0029	99.9821
	0.980392	14	417880	0.0033	99.9854
	0.984314	9	417889	0.0022	99.9876
	0.988235	21	417910	0.0050	99.9926
	0.992157	17	417927	0.0041	99.9967
	0.996078	13	417940	0.0031	99.9998
	1.000000	1	417941	0.0002	100.0000
