# Supplementary material for: Identification and monitoring of coal dust pollution in Wucaiwan mining area, Xinjiang (China) using Landsat derived enhanced coal dust index
Source: PLoS One. 2022 Apr 8;17(4):e0266517. doi: 10.1371/journal.pone.0266517 (PMC8992999; doi:10.1371/journal.pone.0266517)
Supplement: S4 Text — (TXT) [file pone.0266517.s004.txt]

Filename: F:\1lunwenSJ\2021\2021-ecdi-guiyi
Dims: Full Scene (423,280 points)
Basic Stats	Min	Max	Mean	Stdev
Band 1	0.000000	0.999240	0.300262	0.072517
	DN	Npts	Total	Percent	Acc Pct
	0.000000	12	12	0.0028	0.0028
	0.003919	7	19	0.0017	0.0045
	0.007837	7	26	0.0017	0.0062
	0.011756	15	41	0.0036	0.0097
	0.015674	15	56	0.0036	0.0133
	0.019593	14	70	0.0033	0.0166
	0.023512	22	92	0.0052	0.0218
	0.027430	33	125	0.0078	0.0297
	0.031349	29	154	0.0069	0.0366
	0.035267	42	196	0.0100	0.0465
	0.039186	66	262	0.0157	0.0622
	0.043104	125	387	0.0297	0.0919
	0.047023	154	541	0.0366	0.1284
	0.050942	315	856	0.0748	0.2032
	0.054860	487	1343	0.1156	0.3188
	0.058779	450	1793	0.1068	0.4256
	0.062697	363	2156	0.0862	0.5118
	0.066616	359	2515	0.0852	0.5970
	0.070535	261	2776	0.0620	0.6590
	0.074453	171	2947	0.0406	0.6996
	0.078372	128	3075	0.0304	0.7300
	0.082290	138	3213	0.0328	0.7627
	0.086209	120	3333	0.0285	0.7912
	0.090128	94	3427	0.0223	0.8136
	0.094046	100	3527	0.0237	0.8373
	0.097965	111	3638	0.0264	0.8636
	0.101883	131	3769	0.0311	0.8947
	0.105802	130	3899	0.0309	0.9256
	0.109721	164	4063	0.0389	0.9645
	0.113639	135	4198	0.0320	0.9966
	0.117558	143	4341	0.0339	1.0305
	0.121476	174	4515	0.0413	1.0718
	0.125395	215	4730	0.0510	1.1229
	0.129313	240	4970	0.0570	1.1798
	0.133232	256	5226	0.0608	1.2406
	0.137151	290	5516	0.0688	1.3095
	0.141069	315	5831	0.0748	1.3842
	0.144988	355	6186	0.0843	1.4685
	0.148906	398	6584	0.0945	1.5630
	0.152825	393	6977	0.0933	1.6563
	0.156744	466	7443	0.1106	1.7669
	0.160662	539	7982	0.1280	1.8949
	0.164581	554	8536	0.1315	2.0264
	0.168499	655	9191	0.1555	2.1819
	0.172418	823	10014	0.1954	2.3773
	0.176337	962	10976	0.2284	2.6056
	0.180255	1104	12080	0.2621	2.8677
	0.184174	1225	13305	0.2908	3.1585
	0.188092	1498	14803	0.3556	3.5141
	0.192011	1789	16592	0.4247	3.9388
	0.195929	2084	18676	0.4947	4.4336
	0.199848	2316	20992	0.5498	4.9834
	0.203767	2559	23551	0.6075	5.5909
	0.207685	2849	26400	0.6763	6.2672
	0.211604	3077	29477	0.7305	6.9977
	0.215522	3494	32971	0.8295	7.8271
	0.219441	3768	36739	0.8945	8.7216
	0.223360	4161	40900	0.9878	9.7094
	0.227278	4518	45418	1.0725	10.7820
	0.231197	4958	50376	1.1770	11.9590
	0.235115	5077	55453	1.2053	13.1642
	0.239034	5727	61180	1.3596	14.5238
	0.242953	6195	67375	1.4707	15.9944
	0.246871	6900	74275	1.6380	17.6325
	0.250790	7491	81766	1.7783	19.4108
	0.254708	8442	90208	2.0041	21.4149
	0.258627	9388	99596	2.2287	23.6435
	0.262545	10731	110327	2.5475	26.1910
	0.266464	11240	121567	2.6683	28.8593
	0.270383	12015	133582	2.8523	31.7116
	0.274301	13207	146789	3.1353	34.8469
	0.278220	13823	160612	3.2815	38.1284
	0.282138	14302	174914	3.3952	41.5236
	0.286057	14355	189269	3.4078	44.9314
	0.289976	14207	203476	3.3727	48.3041
	0.293894	14191	217667	3.3689	51.6729
	0.297813	13977	231644	3.3181	54.9910
	0.301731	13577	245221	3.2231	58.2141
	0.305650	12668	257889	3.0073	61.2214
	0.309569	11892	269781	2.8231	64.0445
	0.313487	11090	280871	2.6327	66.6772
	0.317406	10819	291690	2.5684	69.2456
	0.321324	9955	301645	2.3633	71.6088
	0.325243	9478	311123	2.2500	73.8588
	0.329161	8752	319875	2.0777	75.9365
	0.333080	8040	327915	1.9087	77.8452
	0.336999	7297	335212	1.7323	79.5774
	0.340917	6821	342033	1.6193	81.1967
	0.344836	6513	348546	1.5461	82.7429
	0.348754	5985	354531	1.4208	84.1637
	0.352673	5799	360330	1.3766	85.5403
	0.356592	5595	365925	1.3282	86.8685
	0.360510	5282	371207	1.2539	88.1224
	0.364429	4975	376182	1.1810	89.3035
	0.368347	4464	380646	1.0597	90.3632
	0.372266	4177	384823	0.9916	91.3548
	0.376185	3801	388624	0.9023	92.2571
	0.380103	3325	391949	0.7893	93.0465
	0.384022	2935	394884	0.6968	93.7432
	0.387940	2390	397274	0.5674	94.3106
	0.391859	2154	399428	0.5113	94.8220
	0.395777	1868	401296	0.4435	95.2654
	0.399696	1528	402824	0.3627	95.6281
	0.403615	1329	404153	0.3155	95.9436
	0.407533	1102	405255	0.2616	96.2053
	0.411452	1023	406278	0.2429	96.4481
	0.415370	884	407162	0.2099	96.6580
	0.419289	812	407974	0.1928	96.8507
	0.423208	716	408690	0.1700	97.0207
	0.427126	739	409429	0.1754	97.1961
	0.431045	641	410070	0.1522	97.3483
	0.434963	561	410631	0.1332	97.4815
	0.438882	562	411193	0.1334	97.6149
	0.442801	510	411703	0.1211	97.7360
	0.446719	483	412186	0.1147	97.8506
	0.450638	430	412616	0.1021	97.9527
	0.454556	381	412997	0.0904	98.0432
	0.458475	356	413353	0.0845	98.1277
	0.462393	346	413699	0.0821	98.2098
	0.466312	319	414018	0.0757	98.2855
	0.470231	302	414320	0.0717	98.3572
	0.474149	281	414601	0.0667	98.4239
	0.478068	251	414852	0.0596	98.4835
	0.481986	222	415074	0.0527	98.5362
	0.485905	209	415283	0.0496	98.5858
	0.489824	182	415465	0.0432	98.6290
	0.493742	193	415658	0.0458	98.6749
	0.497661	156	415814	0.0370	98.7119
	0.501579	137	415951	0.0325	98.7444
	0.505498	172	416123	0.0408	98.7853
	0.509417	146	416269	0.0347	98.8199
	0.513335	155	416424	0.0368	98.8567
	0.517254	129	416553	0.0306	98.8873
	0.521172	112	416665	0.0266	98.9139
	0.525091	125	416790	0.0297	98.9436
	0.529009	126	416916	0.0299	98.9735
	0.532928	130	417046	0.0309	99.0044
	0.536847	123	417169	0.0292	99.0336
	0.540765	114	417283	0.0271	99.0606
	0.544684	107	417390	0.0254	99.0860
	0.548602	101	417491	0.0240	99.1100
	0.552521	96	417587	0.0228	99.1328
	0.556440	86	417673	0.0204	99.1532
	0.560358	78	417751	0.0185	99.1717
	0.564277	88	417839	0.0209	99.1926
	0.568195	73	417912	0.0173	99.2100
	0.572114	75	417987	0.0178	99.2278
	0.576033	53	418040	0.0126	99.2403
	0.579951	70	418110	0.0166	99.2570
	0.583870	72	418182	0.0171	99.2740
	0.587788	67	418249	0.0159	99.2900
	0.591707	70	418319	0.0166	99.3066
	0.595625	65	418384	0.0154	99.3220
	0.599544	64	418448	0.0152	99.3372
	0.603463	83	418531	0.0197	99.3569
	0.607381	59	418590	0.0140	99.3709
	0.611300	60	418650	0.0142	99.3851
	0.615218	54	418704	0.0128	99.3980
	0.619137	44	418748	0.0104	99.4084
	0.623056	64	418812	0.0152	99.4236
	0.626974	55	418867	0.0131	99.4367
	0.630893	54	418921	0.0128	99.4495
	0.634811	51	418972	0.0121	99.4616
	0.638730	44	419016	0.0104	99.4720
	0.642649	55	419071	0.0131	99.4851
	0.646567	48	419119	0.0114	99.4965
	0.650486	37	419156	0.0088	99.5053
	0.654404	37	419193	0.0088	99.5141
	0.658323	35	419228	0.0083	99.5224
	0.662241	43	419271	0.0102	99.5326
	0.666160	45	419316	0.0107	99.5433
	0.670079	41	419357	0.0097	99.5530
	0.673997	33	419390	0.0078	99.5608
	0.677916	39	419429	0.0093	99.5701
	0.681834	35	419464	0.0083	99.5784
	0.685753	37	419501	0.0088	99.5872
	0.689672	27	419528	0.0064	99.5936
	0.693590	48	419576	0.0114	99.6050
	0.697509	40	419616	0.0095	99.6145
	0.701427	22	419638	0.0052	99.6197
	0.705346	31	419669	0.0074	99.6271
	0.709265	28	419697	0.0066	99.6337
	0.713183	30	419727	0.0071	99.6408
	0.717102	32	419759	0.0076	99.6484
	0.721020	32	419791	0.0076	99.6560
	0.724939	22	419813	0.0052	99.6612
	0.728857	36	419849	0.0085	99.6698
	0.732776	34	419883	0.0081	99.6779
	0.736695	30	419913	0.0071	99.6850
	0.740613	25	419938	0.0059	99.6909
	0.744532	32	419970	0.0076	99.6985
	0.748450	30	420000	0.0071	99.7056
	0.752369	24	420024	0.0057	99.7113
	0.756288	25	420049	0.0059	99.7173
	0.760206	18	420067	0.0043	99.7215
	0.764125	29	420096	0.0069	99.7284
	0.768043	25	420121	0.0059	99.7344
	0.771962	18	420139	0.0043	99.7386
	0.775881	25	420164	0.0059	99.7446
	0.779799	25	420189	0.0059	99.7505
	0.783718	23	420212	0.0055	99.7560
	0.787636	30	420242	0.0071	99.7631
	0.791555	24	420266	0.0057	99.7688
	0.795473	20	420286	0.0047	99.7735
	0.799392	21	420307	0.0050	99.7785
	0.803311	16	420323	0.0038	99.7823
	0.807229	21	420344	0.0050	99.7873
	0.811148	17	420361	0.0040	99.7913
	0.815066	28	420389	0.0066	99.7980
	0.818985	27	420416	0.0064	99.8044
	0.822904	17	420433	0.0040	99.8084
	0.826822	18	420451	0.0043	99.8127
	0.830741	24	420475	0.0057	99.8184
	0.834659	19	420494	0.0045	99.8229
	0.838578	23	420517	0.0055	99.8284
	0.842497	22	420539	0.0052	99.8336
	0.846415	24	420563	0.0057	99.8393
	0.850334	24	420587	0.0057	99.8450
	0.854252	22	420609	0.0052	99.8502
	0.858171	31	420640	0.0074	99.8576
	0.862090	24	420664	0.0057	99.8633
	0.866008	23	420687	0.0055	99.8687
	0.869927	23	420710	0.0055	99.8742
	0.873845	14	420724	0.0033	99.8775
	0.877764	19	420743	0.0045	99.8820
	0.881682	18	420761	0.0043	99.8863
	0.885601	17	420778	0.0040	99.8903
	0.889520	16	420794	0.0038	99.8941
	0.893438	20	420814	0.0047	99.8989
	0.897357	18	420832	0.0043	99.9031
	0.901275	24	420856	0.0057	99.9088
	0.905194	20	420876	0.0047	99.9136
	0.909113	21	420897	0.0050	99.9186
	0.913031	16	420913	0.0038	99.9224
	0.916950	23	420936	0.0055	99.9278
	0.920868	12	420948	0.0028	99.9307
	0.924787	17	420965	0.0040	99.9347
	0.928706	23	420988	0.0055	99.9402
	0.932624	12	421000	0.0028	99.9430
	0.936543	18	421018	0.0043	99.9473
	0.940461	11	421029	0.0026	99.9499
	0.944380	13	421042	0.0031	99.9530
	0.948298	19	421061	0.0045	99.9575
	0.952217	16	421077	0.0038	99.9613
	0.956136	19	421096	0.0045	99.9658
	0.960054	18	421114	0.0043	99.9701
	0.963973	23	421137	0.0055	99.9755
	0.967891	10	421147	0.0024	99.9779
	0.971810	15	421162	0.0036	99.9815
	0.975729	14	421176	0.0033	99.9848
	0.979647	13	421189	0.0031	99.9879
	0.983566	20	421209	0.0047	99.9926
	0.987484	12	421221	0.0028	99.9955
	0.991403	10	421231	0.0024	99.9979
	0.995322	8	421239	0.0019	99.9998
	0.999240	1	421240	0.0002	100.0000
