# Supplementary material for: Identification and monitoring of coal dust pollution in Wucaiwan mining area, Xinjiang (China) using Landsat derived enhanced coal dust index
Source: PLoS One. 2022 Apr 8;17(4):e0266517. doi: 10.1371/journal.pone.0266517 (PMC8992999; doi:10.1371/journal.pone.0266517)
Supplement: S5 Text — (TXT) [file pone.0266517.s005.txt]

Filename: F:\1lunwenSJ\2018\18NDCIqu0-mask
Dims: Full Scene (423,280 points)
Basic Stats	Min	Max	Mean	Stdev
Band 1	0.000057	0.630462	0.143082	0.036629
	DN	Npts	Total	Percent	Acc Pct
	0.000057	151	151	0.0362	0.0362
	0.002529	140	291	0.0336	0.0698
	0.005001	168	459	0.0403	0.1101
	0.007473	159	618	0.0381	0.1482
	0.009946	150	768	0.0360	0.1842
	0.012418	185	953	0.0444	0.2286
	0.014890	209	1162	0.0501	0.2787
	0.017362	223	1385	0.0535	0.3322
	0.019834	224	1609	0.0537	0.3860
	0.022307	244	1853	0.0585	0.4445
	0.024779	254	2107	0.0609	0.5054
	0.027251	227	2334	0.0545	0.5599
	0.029723	307	2641	0.0736	0.6335
	0.032195	314	2955	0.0753	0.7088
	0.034667	343	3298	0.0823	0.7911
	0.037140	362	3660	0.0868	0.8780
	0.039612	378	4038	0.0907	0.9686
	0.042084	411	4449	0.0986	1.0672
	0.044556	481	4930	0.1154	1.1826
	0.047028	532	5462	0.1276	1.3102
	0.049500	539	6001	0.1293	1.4395
	0.051973	612	6613	0.1468	1.5863
	0.054445	687	7300	0.1648	1.7511
	0.056917	797	8097	0.1912	1.9423
	0.059389	875	8972	0.2099	2.1522
	0.061861	1005	9977	0.2411	2.3933
	0.064334	1028	11005	0.2466	2.6399
	0.066806	1132	12137	0.2715	2.9114
	0.069278	1254	13391	0.3008	3.2122
	0.071750	1444	14835	0.3464	3.5586
	0.074222	1467	16302	0.3519	3.9105
	0.076694	1642	17944	0.3939	4.3044
	0.079167	1893	19837	0.4541	4.7585
	0.081639	2044	21881	0.4903	5.2488
	0.084111	2187	24068	0.5246	5.7735
	0.086583	2490	26558	0.5973	6.3708
	0.089055	2702	29260	0.6482	7.0189
	0.091527	3016	32276	0.7235	7.7424
	0.094000	3318	35594	0.7959	8.5383
	0.096472	3792	39386	0.9096	9.4480
	0.098944	4042	43428	0.9696	10.4176
	0.101416	4425	47853	1.0615	11.4790
	0.103888	4961	52814	1.1901	12.6691
	0.106361	5428	58242	1.3021	13.9712
	0.108833	6105	64347	1.4645	15.4356
	0.111305	6793	71140	1.6295	17.0651
	0.113777	7618	78758	1.8274	18.8926
	0.116249	8435	87193	2.0234	20.9160
	0.118721	9208	96401	2.2088	23.1248
	0.121194	9795	106196	2.3496	25.4744
	0.123666	10942	117138	2.6248	28.0992
	0.126138	11669	128807	2.7992	30.8984
	0.128610	12599	141406	3.0223	33.9206
	0.131082	13082	154488	3.1381	37.0588
	0.133554	13294	167782	3.1890	40.2477
	0.136027	13891	181673	3.3322	43.5799
	0.138499	13935	195608	3.3427	46.9227
	0.140971	13969	209577	3.3509	50.2736
	0.143443	13797	223374	3.3096	53.5832
	0.145915	13572	236946	3.2557	56.8389
	0.148388	13125	250071	3.1484	59.9873
	0.150860	12823	262894	3.0760	63.0633
	0.153332	12076	274970	2.8968	65.9601
	0.155804	11468	286438	2.7510	68.7111
	0.158276	10729	297167	2.5737	71.2848
	0.160748	10260	307427	2.4612	73.7460
	0.163221	9845	317272	2.3616	76.1076
	0.165693	9229	326501	2.2139	78.3215
	0.168165	8606	335107	2.0644	80.3859
	0.170637	8201	343308	1.9673	82.3531
	0.173109	7714	351022	1.8504	84.2036
	0.175581	7460	358482	1.7895	85.9931
	0.178054	7033	365515	1.6871	87.6802
	0.180526	6514	372029	1.5626	89.2428
	0.182998	5879	377908	1.4103	90.6530
	0.185470	5303	383211	1.2721	91.9251
	0.187942	4658	387869	1.1174	93.0425
	0.190415	4011	391880	0.9622	94.0046
	0.192887	3241	395121	0.7775	94.7821
	0.195359	2751	397872	0.6599	95.4420
	0.197831	2301	400173	0.5520	95.9940
	0.200303	1943	402116	0.4661	96.4601
	0.202775	1528	403644	0.3665	96.8266
	0.205248	1329	404973	0.3188	97.1454
	0.207720	1034	406007	0.2480	97.3935
	0.210192	856	406863	0.2053	97.5988
	0.212664	788	407651	0.1890	97.7878
	0.215136	648	408299	0.1554	97.9433
	0.217608	591	408890	0.1418	98.0850
	0.220081	539	409429	0.1293	98.2143
	0.222553	496	409925	0.1190	98.3333
	0.225025	517	410442	0.1240	98.4573
	0.227497	442	410884	0.1060	98.5634
	0.229969	420	411304	0.1008	98.6641
	0.232442	389	411693	0.0933	98.7574
	0.234914	388	412081	0.0931	98.8505
	0.237386	365	412446	0.0876	98.9380
	0.239858	319	412765	0.0765	99.0146
	0.242330	284	413049	0.0681	99.0827
	0.244802	275	413324	0.0660	99.1487
	0.247275	237	413561	0.0569	99.2055
	0.249747	229	413790	0.0549	99.2604
	0.252219	213	414003	0.0511	99.3115
	0.254691	200	414203	0.0480	99.3595
	0.257163	191	414394	0.0458	99.4053
	0.259635	192	414586	0.0461	99.4514
	0.262108	170	414756	0.0408	99.4922
	0.264580	146	414902	0.0350	99.5272
	0.267052	148	415050	0.0355	99.5627
	0.269524	130	415180	0.0312	99.5939
	0.271996	115	415295	0.0276	99.6215
	0.274469	127	415422	0.0305	99.6519
	0.276941	99	415521	0.0237	99.6757
	0.279413	105	415626	0.0252	99.7009
	0.281885	102	415728	0.0245	99.7253
	0.284357	93	415821	0.0223	99.7476
	0.286829	79	415900	0.0190	99.7666
	0.289302	85	415985	0.0204	99.7870
	0.291774	62	416047	0.0149	99.8019
	0.294246	76	416123	0.0182	99.8201
	0.296718	58	416181	0.0139	99.8340
	0.299190	54	416235	0.0130	99.8470
	0.301662	41	416276	0.0098	99.8568
	0.304135	46	416322	0.0110	99.8678
	0.306607	43	416365	0.0103	99.8781
	0.309079	44	416409	0.0106	99.8887
	0.311551	34	416443	0.0082	99.8969
	0.314023	32	416475	0.0077	99.9045
	0.316496	26	416501	0.0062	99.9108
	0.318968	23	416524	0.0055	99.9163
	0.321440	18	416542	0.0043	99.9206
	0.323912	27	416569	0.0065	99.9271
	0.326384	24	416593	0.0058	99.9328
	0.328856	16	416609	0.0038	99.9367
	0.331329	14	416623	0.0034	99.9400
	0.333801	11	416634	0.0026	99.9427
	0.336273	19	416653	0.0046	99.9472
	0.338745	13	416666	0.0031	99.9503
	0.341217	8	416674	0.0019	99.9523
	0.343689	8	416682	0.0019	99.9542
	0.346162	8	416690	0.0019	99.9561
	0.348634	6	416696	0.0014	99.9575
	0.351106	5	416701	0.0012	99.9587
	0.353578	8	416709	0.0019	99.9607
	0.356050	8	416717	0.0019	99.9626
	0.358523	8	416725	0.0019	99.9645
	0.360995	4	416729	0.0010	99.9655
	0.363467	4	416733	0.0010	99.9664
	0.365939	9	416742	0.0022	99.9686
	0.368411	4	416746	0.0010	99.9695
	0.370883	1	416747	0.0002	99.9698
	0.373356	7	416754	0.0017	99.9715
	0.375828	0	416754	0.0000	99.9715
	0.378300	1	416755	0.0002	99.9717
	0.380772	3	416758	0.0007	99.9724
	0.383244	0	416758	0.0000	99.9724
	0.385716	3	416761	0.0007	99.9731
	0.388189	8	416769	0.0019	99.9751
	0.390661	1	416770	0.0002	99.9753
	0.393133	1	416771	0.0002	99.9755
	0.395605	2	416773	0.0005	99.9760
	0.398077	2	416775	0.0005	99.9765
	0.400550	0	416775	0.0000	99.9765
	0.403022	2	416777	0.0005	99.9770
	0.405494	3	416780	0.0007	99.9777
	0.407966	0	416780	0.0000	99.9777
	0.410438	1	416781	0.0002	99.9779
	0.412910	1	416782	0.0002	99.9782
	0.415383	2	416784	0.0005	99.9787
	0.417855	1	416785	0.0002	99.9789
	0.420327	0	416785	0.0000	99.9789
	0.422799	0	416785	0.0000	99.9789
	0.425271	1	416786	0.0002	99.9791
	0.427743	1	416787	0.0002	99.9794
	0.430216	2	416789	0.0005	99.9798
	0.432688	1	416790	0.0002	99.9801
	0.435160	3	416793	0.0007	99.9808
	0.437632	2	416795	0.0005	99.9813
	0.440104	1	416796	0.0002	99.9815
	0.442577	1	416797	0.0002	99.9818
	0.445049	1	416798	0.0002	99.9820
	0.447521	0	416798	0.0000	99.9820
	0.449993	0	416798	0.0000	99.9820
	0.452465	2	416800	0.0005	99.9825
	0.454937	0	416800	0.0000	99.9825
	0.457410	2	416802	0.0005	99.9830
	0.459882	2	416804	0.0005	99.9834
	0.462354	0	416804	0.0000	99.9834
	0.464826	1	416805	0.0002	99.9837
	0.467298	0	416805	0.0000	99.9837
	0.469771	2	416807	0.0005	99.9842
	0.472243	1	416808	0.0002	99.9844
	0.474715	2	416810	0.0005	99.9849
	0.477187	1	416811	0.0002	99.9851
	0.479659	2	416813	0.0005	99.9856
	0.482131	5	416818	0.0012	99.9868
	0.484604	1	416819	0.0002	99.9870
	0.487076	1	416820	0.0002	99.9873
	0.489548	2	416822	0.0005	99.9878
	0.492020	3	416825	0.0007	99.9885
	0.494492	3	416828	0.0007	99.9892
	0.496964	3	416831	0.0007	99.9899
	0.499437	2	416833	0.0005	99.9904
	0.501909	2	416835	0.0005	99.9909
	0.504381	1	416836	0.0002	99.9911
	0.506853	2	416838	0.0005	99.9916
	0.509325	4	416842	0.0010	99.9926
	0.511798	2	416844	0.0005	99.9930
	0.514270	0	416844	0.0000	99.9930
	0.516742	3	416847	0.0007	99.9938
	0.519214	0	416847	0.0000	99.9938
	0.521686	1	416848	0.0002	99.9940
	0.524158	0	416848	0.0000	99.9940
	0.526631	2	416850	0.0005	99.9945
	0.529103	3	416853	0.0007	99.9952
	0.531575	1	416854	0.0002	99.9954
	0.534047	0	416854	0.0000	99.9954
	0.536519	2	416856	0.0005	99.9959
	0.538991	1	416857	0.0002	99.9962
	0.541464	0	416857	0.0000	99.9962
	0.543936	1	416858	0.0002	99.9964
	0.546408	1	416859	0.0002	99.9966
	0.548880	1	416860	0.0002	99.9969
	0.551352	0	416860	0.0000	99.9969
	0.553825	0	416860	0.0000	99.9969
	0.556297	3	416863	0.0007	99.9976
	0.558769	0	416863	0.0000	99.9976
	0.561241	0	416863	0.0000	99.9976
	0.563713	1	416864	0.0002	99.9978
	0.566185	0	416864	0.0000	99.9978
	0.568658	0	416864	0.0000	99.9978
	0.571130	0	416864	0.0000	99.9978
	0.573602	0	416864	0.0000	99.9978
	0.576074	0	416864	0.0000	99.9978
	0.578546	0	416864	0.0000	99.9978
	0.581018	0	416864	0.0000	99.9978
	0.583491	1	416865	0.0002	99.9981
	0.585963	0	416865	0.0000	99.9981
	0.588435	0	416865	0.0000	99.9981
	0.590907	1	416866	0.0002	99.9983
	0.593379	0	416866	0.0000	99.9983
	0.595852	1	416867	0.0002	99.9986
	0.598324	1	416868	0.0002	99.9988
	0.600796	0	416868	0.0000	99.9988
	0.603268	0	416868	0.0000	99.9988
	0.605740	1	416869	0.0002	99.9990
	0.608212	0	416869	0.0000	99.9990
	0.610685	1	416870	0.0002	99.9993
	0.613157	0	416870	0.0000	99.9993
	0.615629	1	416871	0.0002	99.9995
	0.618101	0	416871	0.0000	99.9995
	0.620573	0	416871	0.0000	99.9995
	0.623045	0	416871	0.0000	99.9995
	0.625518	1	416872	0.0002	99.9998
	0.627990	0	416872	0.0000	99.9998
	0.630462	1	416873	0.0002	100.0000
